# Supplementary material for: A Novel Approach for the Activity Assessment of L-Asparaginase Formulations When Dealing with Complex Biological Samples
Source: Int J Mol Sci. 2025 May 29;26(11):5227. doi: 10.3390/ijms26115227 (PMC12154015; doi:10.3390/ijms26115227)
Supplement: Supplementary file 1 [file ijms-26-05227-s001.zip]

Archive with 1 entries (1 files):
- ijms-3648412-supplementary.pdf
